# Supplementary material for: Myocarditis in Athletes Recovering from COVID-19: A Systematic Review and Meta-Analysis
Source: Int J Environ Res Public Health. 2022 Apr 2;19(7):4279. doi: 10.3390/ijerph19074279 (PMC8998516; doi:10.3390/ijerph19074279)
Supplement: Supplementary file 1 [file ijerph-19-04279-s001.zip]

Archive with 1 entries (1 files):
- ijerph-1622987-supplementary.pdf
